# Supplementary material for: β subunits of GABAA receptors form proton-gated chloride channels: Insights into the molecular basis
Source: Commun Biol. 2022 Aug 3;5:784. doi: 10.1038/s42003-022-03720-2 (PMC9349252; doi:10.1038/s42003-022-03720-2)
Supplement: Supplementary file 4 — Supplementary Data 1 [file 42003_2022_3720_MOESM4_ESM.xlsx]

## Sheet: Fig.1
		Fig. 1b										Fig. 1d
		beta3(rat)										beta1(S265N)
		pH										pH
		8	0	0.01351	0	0.02778	0.05319					8	0.003	0.0234	0.00645	0.0122	0.02419
		7	0.06081	0.0512	0.11194	0.12778	0.21277					7	0.06211	0.03939	0.03548	0.0189	0.06452
		6.5	0.2027	0.2781	0.35821	0.36389	0.52128					6.5	0.3	0.13636	0.14839	0.41463	0.12097
		6	0.51351	0.34286	0.46698	0.63889	0.95745					6	0.71579	0.40909	0.51613	0.27439	0.81452
		5.5	0.88514	0.91002	0.90076	0.96296	0.98404					5.5	0.90526	0.78788	0.83226	0.7622	0.92742
		5	0.99324	0.94792	0.91429	1.05556	1.19681					5	0.95263	0.9697	0.92258	0.92683	0.96774
		4.5	1.01622	0.99153		1.01852	1					4.5	1	1.01	0.99	0.97561	1.02419
		4	0.98404	1.01	1	1	1					4	0.97895		0.96129	1	1
		beta3(hum)										beta2
		pH										pH
		8	0.01887	0.01081	0.00755	0.0137	0.02076					8	0.01493	0.07143	0.04865	0.00881	0.03195
		7	0.03538	0.08108	0.03396	0.04932	0.03806					7.5	0.19403		0.04865	0.05286	0.02297
		6.5	0.29245	0.35135	0.23396	0.09178	0.2872					7	0.23134	0.18469	0.11514	0.12335	0.11892
		6	0.67453	0.59459	0.55094	0.33836	0.71972					6.5	0.37313	0.36735	0.30811	0.34361	0.36486
		5.5	0.99057	0.96216	0.98113	0.75342	1.02076					6	0.67164	0.67347	0.63243	0.64317	0.71622
		5	1	0.97838	0.92075		0.9308					5.5	0.70149	0.72449	0.79459	1.00441	0.93243
		4.5	0.91981	1	1.00377	0.95357	1					5	0.8806		1.07027	1.0837	1.14865
		4	1	1.02162	1	1	1					4.5	1	1.18367	0.85946	1.11013	0.89189
												4	0.98507	1	1.035	1	0.94595

## Sheet: Fig.2
		Fig.2d
		steady-state desensitisation
		beta1(S265N)
		pH
		8	1	1	1.0259	1	0.98276
		7	0.97872	1.16327	1.10558	0.89375	0.83007
		6.5	0.63289	0.59184	0.68725	0.65517	0.61438
		6	0.24468	0.32653	0.25896	0.14375	0.29412
		5.5	0.19685	0.18367	0.10956	0.0431	0.05882
		5	0.00319	0.02041	0.01992	0.00431	0.00261
		beta2
		pH
		8	0.97627	0.91045	0.95	1.04	1
		7.5	0.84142		0.8	0.78	0.84615
		7	0.48544	0.59701	0.6	0.54	0.51923
		6.5	0.22654	0.21774	0.2	0.24	0.15385
		6	0.09709	0.13433	0.175	0.16	0.13462
		5.5	0.06472	0.052		0.04	0.03846
		5	0.03236	0.07463	0.025	0.06	0.0317
		beta3
		pH
		8	1	0.98944	1.02837	1
		7	0.684	1.03774	0.976	0.94765
		6.5	0.43922	0.39623	0.51456	0.5514
		6	0.19216	0.32075	0.31068	0.27113
		5.5	0.23529	0.19007	0.21056	0.17196
		5	0.11437	0.15854	0.14387	0.1326

## Sheet: Fig.4
		Fig. 4d
		ρ1(G331H-A334E)
		pH
		8	0.00606	0.00323	--	0.01807	0.02414	0.02	0.02817	0.04255	0.01163
		7.5	0.00606	0.00645	0.11792	0.03614	0.18621	0.16	0.09859	0.10638	0.06977
		7	0.07143	0.06452	0.15802	0.12048	0.17241	0.04	0.10563	0.14894	0.13953
		6.5	0.18182	0.18065	0.28302	0.38554	0.31034	0.12903	0.32394	0.25532	0.27907
		6	0.4	0.27097	0.35377	0.49398	0.48276	0.36	0.40845	0.34043	0.33721
		5.5	0.62903	0.4	0.58962	0.57831	0.62069	0.584	0.49296	0.53191	0.48387
		5	0.8303	0.54839	0.73113	0.68675	0.72414	0.672	0.61972	0.7234	0.66279
		4.5	1.21212	0.93548	0.89623	0.85542	0.75862	0.696	0.98592	1	0.82558
		4	1	1	1	1	1	1	1.02817	0.97872	0.97674
